# Supplementary material for: Astaxanthin Inhibits Autophagic Cell Death Induced by Bisphenol A in Human Dermal Fibroblasts
Source: Antioxidants (Basel). 2021 Aug 11;10(8):1273. doi: 10.3390/antiox10081273 (PMC8389241; doi:10.3390/antiox10081273)
Supplement: Supplementary file 1 [file antioxidants-10-01273-s001.zip]

Archive with 1 entries (1 files):
- antioxidants-1305170-supplementary.pdf
